# Supplementary material for: Silica Nanoparticles Reinforced Ionogel as Nonvolatile and Stretchable Conductors
Source: Membranes (Basel). 2020 Nov 19;10(11):354. doi: 10.3390/membranes10110354 (PMC7699213; doi:10.3390/membranes10110354)
Supplement: Supplementary file 1 [file membranes-10-00354-s001.zip]

Archive with 6 entries (4 files):
- membranes-971433-supplementary/
- membranes-971433-supplementary/Supplementary20201116/
- membranes-971433-supplementary/Supplementary20201116/Supporting Information ionogel-SNP 20201116.pdf
- membranes-971433-supplementary/Supplementary20201116/TOC.jpg
- membranes-971433-supplementary/Supplementary20201116/Video S1 A stretchable wire for a LED series circuit.mp4
- membranes-971433-supplementary/Supplementary20201116/Video S2 Stretchable wires for audio signal lines.mp4
